# Supplementary material for: Relationships between self-perceived and clinical expression of pain and function differ based on the underlying pathology of the human hip
Source: BMC Musculoskelet Disord. 2023 Aug 7;24:635. doi: 10.1186/s12891-023-06768-1 (PMC10405504; doi:10.1186/s12891-023-06768-1)
Supplement: Supplementary file 1 — Additional file 1. [file 12891_2023_6768_MOESM1_ESM.xlsx]

## Sheet: CORR
	6MWT (m)	SLHT (cm)	1 / BST Eyes Open	1 / BST Eyes Closed	HABST (N)	STAR Anterior (cm)	STAR Lateral (cm)	STAR Posteromedial (cm)	STAR Posterolateral (cm)
% Normal Function	0.337327	-0.0509345	-0.270314	0.0118028	0.144103	0.188819	0.1276	0.0482553	0.296653
UCLA Activity	0.36691	0.405597	-0.286245	-0.133021	0.229948	0.229276	0.479821	0.40759	0.42572
HOS ADL	0.464179	0.248599	-0.232069	-0.20991	0.135506	0.258451	0.16504	0.173715	0.243251
HOS Sport	0.5156	0.289621	-0.301584	-0.0433619	0.223208	0.368715	0.24615	0.214127	0.315302
SF-12 Physical Function	0.3814	0.337715	-0.178827	-0.0720213	0.113977	0.39623	0.177435	0.19862	0.419992
HOOS ADL	0.622574	0.271526	-0.230563	-0.139973	0.0615102	0.226747	0.175092	0.167011	0.276651
HOOS Sport	0.348232	0.261659	-0.170413	-0.0421663	0.21558	0.375221	0.0708047	0.0290196	0.231654
Legend
Figure 1. Correlations between functional outcomes (horizontal axis) and patient-reported function (vertical axis) for the FAI syndrome patient group.
