# Supplementary material for: Relationships between self-perceived and clinical expression of pain and function differ based on the underlying pathology of the human hip
Source: BMC Musculoskelet Disord. 2023 Aug 7;24:635. doi: 10.1186/s12891-023-06768-1 (PMC10405504; doi:10.1186/s12891-023-06768-1)
Supplement: Supplementary file 2 — Additional file 2. [file 12891_2023_6768_MOESM2_ESM.xlsx]

## Sheet: CORR
	6MWT (m)	SLHT (cm)	1 / BST Eyes Open	1 / BST Eyes Closed	HABST (N)	STAR Anterior (cm)	STAR Lateral (cm)	STAR Posteromedial (cm)	STAR Posterolateral (cm)
% Normal Function	0.25703	0.53035	0.163756	0.103703	0.253232	0.266716	0.163098	0.195993	0.29732
UCLA Activity	0.459486	0.372329	0.219404	-0.0210847	0.215699	0.262109	0.185826	0.355518	0.246543
HOS ADL	0.433282	0.562876	0.550988	0.127513	0.264444	0.311827	0.288412	0.279701	0.243957
HOS Sport	0.553815	0.601874	0.467624	-0.0804011	0.252344	0.296234	0.258708	0.29208	0.275858
SF-12 Physical Function	0.549234	0.579912	0.324399	0.00354918	0.408229	0.322296	0.353551	0.364961	0.215086
HOOS ADL	0.360954	0.48042	0.347332	0.113082	0.333707	0.233696	0.126027	0.158282	0.241733
HOOS Sport	0.315954	0.312892	0.0899682	-0.0672644	0.173962	0.2253	0.12147	0.216931	0.455579
Legend
Correlations between functional outcomes (horizontal axis) and patient-reported function (vertical axis) for the DDH patient group.
