# Supplementary material for: Relationships between self-perceived and clinical expression of pain and function differ based on the underlying pathology of the human hip
Source: BMC Musculoskelet Disord. 2023 Aug 7;24:635. doi: 10.1186/s12891-023-06768-1 (PMC10405504; doi:10.1186/s12891-023-06768-1)
Supplement: Supplementary file 3 — Additional file 3. [file 12891_2023_6768_MOESM3_ESM.xlsx]

## Sheet: CORR
	HOOS Pain	VAS Average	VAS Best	VAS Worst	Groin Pain	Anterior Thigh Pain	Knee Pain	Low Back Pain	Buttock Pain	Posterior Thigh Pain	Trochanteric Pain	Lateral Thigh Pain
6MWT (m)	-0.525648	0.0274345	-0.0925553	-0.32278	-0.125661	-0.160491	-0.119422	0.0772362	0.0152521	0.0729205	-0.00823804	0.01387
SLHT (cm)	-0.0749645	-0.124405	0.0397384	-0.0778404	-0.236683	-0.0926339	-0.0849	-0.00173286	-0.022158	0.134637	0.0986971	-0.0350872
1 / BST Eyes Open	0.14741	0.0670653	0.0718266	0.1303	0.277592	0.0585485	0.0805088	0.162973	0.0502809	-0.388001	0.202773	-0.0663364
1 / BST Eyes Closed	0.122307	0.124606	0.000998232	-0.192671	-0.0518928	0.15367	-0.0343437	0.155576	0.281077	0.165735	0.150745	0.00457332
HABST (N)	-0.0661848	0.0378786	-0.0156898	-0.0023545	-0.139593	0.109957	0.0910179	-0.101462	-0.0154571	0.440325	0.102013	0.0881429
STAR Anterior (cm)	-0.091356	-0.075626	-0.226829	-0.268187	-0.301985	0.00557365	-0.00956875	-0.192043	0.222937	0.22459	-0.00648131	0.0513979
STAR Lateral (cm)	-0.109221	-0.0193114	-0.0853439	-0.0510857	-0.224118	0.0337468	-0.109582	-0.0225626	0.11885	0.220645	0.166387	0.127643
STAR Posteromedial (cm)	-0.125895	-0.051335	-0.182578	-0.124413	-0.267938	0.101872	-0.104133	-0.0218133	0.218405	0.27732	0.187161	0.26718
STAR Posterolateral (cm)	-0.20212	-0.152931	-0.183694	-0.229093	-0.270032	0.12835	-0.0219238	0.0169393	0.397711	0.313093	0.0949918	0.356278
Legend
Correlations between patient-reported pain (horizontal axis) and functional outcomes (vertical axis) for the FAI syndrome patient group.
