# Supplementary material for: Relationships between self-perceived and clinical expression of pain and function differ based on the underlying pathology of the human hip
Source: BMC Musculoskelet Disord. 2023 Aug 7;24:635. doi: 10.1186/s12891-023-06768-1 (PMC10405504; doi:10.1186/s12891-023-06768-1)
Supplement: Supplementary file 4 — Additional file 4. [file 12891_2023_6768_MOESM4_ESM.xlsx]

## Sheet: CORR
	HOOS Pain	VAS Average	VAS Best	VAS Worst	Groin Pain	Anterior Thigh Pain	Knee Pain	Low Back Pain	Buttock Pain	Posterior Thigh Pain	Trochanteric Pain	Lateral Thigh Pain
6MWT (m)	-0.310606	-0.533142	-0.518034	-0.300513	-0.0629919	-0.0696674	0.0407904	-0.179809	-0.0197999	0.0176196	-0.0702764	-0.0668857
SLHT (cm)	-0.358516	-0.446204	-0.261095	-0.439391	0.280903	-0.121659	-0.124865	-0.102304	-0.15488	-0.258284	-0.0357019	-0.314588
1 / BST Eyes Open	0.263306	0.229122	0.282051	0.297237	-0.035346	0.227438	0.259707	0.0480362	0.106447	0.131452	0.169735	0.249933
1 / BST Eyes Closed	0.191071	0.00688652	-0.090172	0.190202	0.058916	0.357309	0.13286	0.00176294	0.388672	0.296615	0.0515992	0.351278
HABST (N)	-0.253955	-0.385774	-0.166311	-0.356003	0.0675074	0.071421	-0.0693801	0.0366635	-0.0471635	-0.0845943	0.0615215	-0.0415104
STAR Anterior (cm)	-0.193267	-0.174317	-0.131359	-0.178899	0.185621	0.00432397	-0.0122443	0.031152	0.112406	-0.0337594	0.081627	-0.00460938
STAR Lateral (cm)	-0.179182	-0.288724	-0.285889	-0.141251	0.127367	-0.0643529	-0.0223464	-0.173999	-0.0443157	-0.157215	-0.115971	-0.145118
STAR Posteromedial (cm)	-0.0932534	-0.258227	-0.255001	-0.124601	0.0498007	0.0249381	0.00583482	-0.124756	0.053495	-0.0667367	0.0644232	-0.0600834
STAR Posterolateral (cm)	-0.337103	-0.238373	0.00807859	-0.144196	-0.0398876	-0.15451	0.115385	-0.10755	-0.0666217	-0.236948	-0.110509	-0.182992
Legend
Correlations between patient-reported pain (horizontal axis) and functional outcomes (vertical axis) for the DDH patient group.
