# Supplementary material for: Relationships between self-perceived and clinical expression of pain and function differ based on the underlying pathology of the human hip
Source: BMC Musculoskelet Disord. 2023 Aug 7;24:635. doi: 10.1186/s12891-023-06768-1 (PMC10405504; doi:10.1186/s12891-023-06768-1)
Supplement: Supplementary file 5 — Additional file 5. [file 12891_2023_6768_MOESM5_ESM.xlsx]

## Sheet: CORR
	HOOS Pain	VAS Average	VAS Best	VAS Worst	Groin Pain	Anterior Thigh Pain	Knee Pain	Low Back Pain	Buttock Pain	Posterior Thigh Pain	Trochanteric Pain	Lateral Thigh Pain
% Normal Function	-0.399181	-0.178088	-0.170613	-0.543357	-0.110048	-0.02411	-0.0348742	-0.0246202	0.348748	-0.0522887	-0.0134825	0.063199
UCLA Activity	-0.229661	-0.0036246	-0.0692983	-0.128276	-0.274818	-0.050364	-0.230386	-0.0571639	0.0458582	-0.0169838	0.0293351	-0.0735726
HOS ADL	-0.749281	-0.517201	-0.482631	-0.67976	-0.295763	-0.255804	-0.166074	-0.178421	-0.046158	-0.0085217	-0.32637	-0.0367831
HOS Sport	-0.70577	-0.317074	-0.318924	-0.612432	-0.333879	-0.160158	-0.334744	-0.124884	0.122743	0.0611906	-0.255594	-0.0381736
SF-12 Physical Function	-0.404217	-0.116275	-0.187276	-0.592555	-0.283531	-0.0584351	0.115948	-0.15506	0.37028	0.0460325	-0.123811	0.0239661
HOOS ADL	-0.926962	-0.414354	-0.453703	-0.667462	-0.334138	-0.211685	-0.156382	-0.172533	-0.00707943	0.103539	-0.405602	0.0245363
HOOS Sport	-0.577657	-0.352075	-0.237519	-0.593239	-0.346039	-0.289684	-0.21666	-0.269379	0.0429954	-0.0322439	-0.357571	-0.250158
Legend
Correlations between patient-reported pain (horizontal axis) and patient-reported function (vertical axis) for the FAI syndrome patient group.
