# Supplementary material for: Relationships between self-perceived and clinical expression of pain and function differ based on the underlying pathology of the human hip
Source: BMC Musculoskelet Disord. 2023 Aug 7;24:635. doi: 10.1186/s12891-023-06768-1 (PMC10405504; doi:10.1186/s12891-023-06768-1)
Supplement: Supplementary file 6 — Additional file 6. [file 12891_2023_6768_MOESM6_ESM.xlsx]

## Sheet: CORR
	HOOS Pain	VAS Average	VAS Best	VAS Worst	Groin Pain	Anterior Thigh Pain	Knee Pain	Low Back Pain	Buttock Pain	Posterior Thigh Pain	Trochanteric Pain	Lateral Thigh Pain
% Normal Function	-0.535424	-0.393681	-0.378615	-0.437909	-0.0470994	0.00668799	0.150096	0.108666	0.0827923	-0.0274433	0.13567	0.00857271
UCLA Activity	-0.326868	-0.241646	-0.409075	-0.286215	-0.20224	-0.143577	-0.159261	0.106426	-0.163964	-0.281958	-0.0376597	-0.346887
HOS ADL	-0.664151	-0.583724	-0.58304	-0.65142	-0.197048	-0.216653	-0.377707	-0.0985831	-0.11763	-0.298427	-0.00252394	-0.227291
HOS Sport	-0.446568	-0.499173	-0.568879	-0.598352	-0.0629917	-0.107776	-0.119213	-0.0576811	0.00231559	-0.102511	-0.0125656	-0.109845
SF-12 Physical Function	-0.560253	-0.72205	-0.622871	-0.529765	-0.141691	-0.088394	-0.0148854	-0.098264	0.0504294	-0.105794	0.111978	-0.0488752
HOOS ADL	-0.818402	-0.573546	-0.445754	-0.561201	-0.180952	-0.347786	-0.366562	-0.0103961	-0.210978	-0.370075	0.113615	-0.292537
HOOS Sport	-0.571238	-0.472249	-0.294323	-0.400997	-0.242738	-0.239935	-0.0303554	0.079959	-0.00715874	-0.176704	0.13647	-0.160959
Legend
Correlations between patient-reported pain (horizontal axis) and patient-reported function (vertical axis) for the DDH patient group.
